# Supplementary material for: Effect of a Novel Trivalent Vaccine Formulation against Acute Lung Injury Caused by Pseudomonas aeruginosa
Source: Vaccines (Basel). 2023 Jun 11;11(6):1088. doi: 10.3390/vaccines11061088 (PMC10304393; doi:10.3390/vaccines11061088)
Supplement: Supplementary file 1 [file vaccines-11-01088-s001.zip]

Archive with 1 entries (1 files):
- vaccines-2405212-supplementary.pdf
